# Supplementary material for: Comparative Genomic Analysis of Capsule-Producing Black Yeasts Exophiala dermatitidis and Exophiala spinifera, Potential Agents of Disseminated Mycoses
Source: Front Microbiol. 2020 Apr 8;11:586. doi: 10.3389/fmicb.2020.00586 (PMC7179667; doi:10.3389/fmicb.2020.00586)
Supplement: Supplementary file 1 [file Table_1.XLSX]

## Sheet: Sheet1
Table S-1. Thirty-four genes have been suggested to play a role in bone invasion
Gene	IPR/PFAM Accession
4R-hydroxyproline betaine 2-epimerase	IPR034622
Proline racemase family	IPR008794
Phytotoxin, PcF	IPR018570
Proline oxidase family	IPR015659
Prolyl 3-hydroxylase 1	IPR039837
Lysine-rich arabinogalactan protein 19	IPR038793
Phytotoxin PcF protein	IPR018570
Prolyl 4-Hydroxylase alpha-subunit, N-terminal region	IPR013547
Collagen binding domain	IPR008456
Collagen-binding surface protein Cna-like, B-type domain	IPR008454
Collagen alpha-1(XV) chain	IPR039070
Domain of unknown function DUF959, collagen XVIII, N-terminal	IPR010363
Collagen triple helix repeat	IPR008160
Heat shock protein 47 (Hsp47)	IPR033830
Collagen: Extracellular matrix	cd01482
Nucleobindin-2	IPR028813
Prolactin-releasing peptide receptor	IPR001402
EF-hand, extracellular calcium-binding (EC) motif	cd16232
GPCR, family 2, glucagon-like peptide-1 receptor	IPR003292
Peptidase M10A, catalytic domain	IPR033739
Peptidase M10A, catalytic domain	IPR033739
Carboxypeptidase controlling helical cell shape catalytic	IPR031489
D,L-carboxypeptidase, peptidase domain	IPR031489
Linker histone 1 and histone 5 domains	IPR005818
Osteocalcin/matrix Gla protein	IPR002384
Osteocalcin	IPR039176
Gamma-carboxyglutamic acid-rich (GLA) domain	IPR000294
Gamma-carboxyglutamic acid-rich (GLA) domain superfamily	IPR035972
Gla domain profile	IPR000294
Gamma-carboxyglutamic acid-rich (GLA) domain	IPR000294
Acid phosphatase, type 5	IPR024927
TARTRATE-RESISTANT ACID PHOSPHATASE TYPE 5	PTHR10161:SF14
Transcription factor EC	IPR024101
Phosphoenolpyruvate synthase	IPR006319
